# Supplementary material for: Synthesis and Evaluation of 68Ga-Labeled (2S,4S)-4-Fluoropyrrolidine-2-Carbonitrile and (4R)-Thiazolidine-4-Carbonitrile Derivatives as Novel Fibroblast Activation Protein-Targeted PET Tracers for Cancer Imaging
Source: Molecules. 2023 Apr 14;28(8):3481. doi: 10.3390/molecules28083481 (PMC10145249; doi:10.3390/molecules28083481)
Supplement: Supplementary file 1 [file molecules-28-03481-s001.zip]

Archive with 1 entries (1 files):
- molecules-2321516-supplementary.pdf
